# Supplementary material for: Advantages and pitfalls of an extended gene panel for investigating complex neurometabolic phenotypes
Source: Brain. 2016 Sep 6;139(11):2844–54. doi: 10.1093/brain/aww221 (PMC5091046; doi:10.1093/brain/aww221)
Supplement: Supplementary Data [file aww221_supplementary_data.zip]

Archive with 10 entries (10 files):
- brain-2016-00692-File012.pdf
- brain-2016-00692-File013.pdf
- brain-2016-00692-File006.pdf
- brain-2016-00692-File008.pdf
- brain-2016-00692-File011.pdf
- brain-2016-00692-File014.pdf
- brain-2016-00692-File010.pdf
- brain-2016-00692-File005.pdf
- brain-2016-00692-File009.pdf
- brain-2016-00692-File007.pdf
